# Supplementary material for: Epigenetic regulation of serotype expression antagonizes transcriptome dynamics in Paramecium tetraurelia
Source: DNA Res. 2015 Jul 31;22(4):293–305. doi: 10.1093/dnares/dsv014 (PMC4535620; doi:10.1093/dnares/dsv014)
Supplement: Supplementary Data [file supp_dsv014_dsv014supp_data.txt]

>HSP70Pt11 cds (former GSPATT00035703001 GSPATT00035704001 GSPATT00035705001)
ATGGCTTCAATAGGCATTGATTTTGGCACAACAAATTCATCTGTAGCTTTTTGGAAAAAT
GATGCTGTAGAGATAATCTAAAATGAATTAGATAATAAACAGACACCTTCTTATGTTGCA
TTTACTGACAGTGAAATTCTTCTAGGTGAGTCAGCTCTAAATTAGATTCATCGAAATCCC
CTTAATACTGTTTATGACATTAAAAGATTGATGGGAAGAAGATTTTCGGATTCGGATGTT
CAAAATGCAATTTTAGATTTCCCCTTTAAAGTAGAGGCAGGAATAAATGACCAACCATTT
ATTGTTGTTCATTAATAAGGAAAAATTTAGAAAATTTTACCTGAAGAAATTTGTTCCATG
ATATTAGAGAAGTTAAAGAAAACAGCTGAAGCATATTTAGGCAAACCAGTTTCTTCGGCT
GTAATTTCAGTGCCAGCCTATTTCAAAGATCTATAAAGATAAGCCACTAAGGAAGCGGGA
ACCAGAATTGGTTTGAACATTTTGAGAATCATCAATGAACCCACTGCCTCTGCTCTAGCT
TATAATTTGGATAGGAGTATTCATTAGGAATTACATGTTCTCGTTTTTGATCTGGGAAGC
AAAAAACTTGATCTTAGTCTACTATTTATTGAGGATGGTGTCTTTGAGATGAAGGAAAAT
CTTATTAATAGTAAATTGAGTGGAATCGAATTTGATAACAAACTTATTGAATATTGTTGT
ACTTAATTCTTAAATAAGAAGGGTATAGATATAAGAAATAACTTAAAATTATTACAAAAG
CTTCGAATACAATGTGAAAAGGCCAAAAAGGTACTTTCTTTTGCTGATCATGCTACGATA
GAGATCGATAATTTTCATAATAACGAGGATTTTCTAATTACTATTACTAAACCAAACTTT
GAAATGCTTTGCATGAATTTGTTTAAATAATGCATTCAATCTATAGATAGGATTCTAATG
AATTAAAATCTCTTAAAGAATCAAGTTAATGAAATAATTCTTGTTGGAGGATCTGCGAAG
ATTCCAAAAGTCTAGGAATTGCTAAAAGAATATTTTAATAGAAAGTAATTGTATCAATCA
ATAAATCCAGAGGAAGTCATTGCTCGTGGAGCTGCTACTTAAGCTGCCATTTTGAGTGGA
CAATTATATTAGCAAGTCTAGTTAGGCTGCATCTTTGATGTTACTATATTAACTTTAGGG
ATTGAGACTTCTGGAGGGTTAATGACTACTTTAATAGCAAGAAATACAACGATTCCAACA
AAGAAAGCACAAATTTTCACCACCAAGAATGACTATCAATCTGAAATCCAAATTAAAATC
TATTTAGGTTATAGATACTTGACTAAAGATTGTCTTTTTTTAGAACAATTTAATTTAACT
GGTATTTTTCCAGCTCTCAAAGGAGTTCCTGAAATTTTGATAACATCTGAGATTGATTCG
GATTATACTCTTACTATGACTGCCTAAGATCTATGTTCAAAGAATAGTAATAGCATAATT
ATAGCTAACTTTTATAAGGGATTAACGAGGGAATATATTGAAAAACATATTCTGGATGCT
GAAAAATTAGAAGATGAAGACAAAATGATAAAAAGTACAATTGAAGAAAAGAATAATCTG
GAATCTACTATATATCTTATTAGAAATACAATTAATAATGAAAAGTTTAACCTTAAATTC
TCTAATATTGAAAAGTCATAGTATTAATTGATTGTAAATGAAACAATAGAATGGATTCAC
AAGAATCAAAATGTTGATATTAAAGAGTATTAAAATAAATTGCAGGAACTTGAAAAAGTT
TAGCAATAGCTTAATTAGTAGGTCTGTTTAGATGATAATGATTCGTAGTATGCAAAAGCA
TGGTTTGAAAGGAGTGCTAAATTTTCACTTGGCTGA

>HSP70Pt11 (former GSPATP00035703001 GSPATP00035704001 GSPATP00035705001)
MASIGIDFGTTNSSVAFWKNDAVEIIQNELDNKQTPSYVAFTDSEILLGESALNQIHRNP
LNTVYDIKRLMGRRFSDSDVQNAILDFPFKVEAGINDQPFIVVHQQGKIQKILPEEICSM
ILEKLKKTAEAYLGKPVSSAVISVPAYFKDLQRQATKEAGTRIGLNILRIINEPTASALA
YNLDRSIHQELHVLVFDLGSKKLDLSLLFIEDGVFEMKENLINSKLSGIEFDNKLIEYCC
TQFLNKKGIDIRNNLKLLQKLRIQCEKAKKVLSFADHATIEIDNFHNNEDFLITITKPNF
EMLCMNLFKQCIQSIDRILMNQNLLKNQVNEIILVGGSAKIPKVQELLKEYFNRKQLYQS
INPEEVIARGAATQAAILSGQLYQQVQLGCIFDVTILTLGIETSGGLMTTLIARNTTIPT
KKAQIFTTKNDYQSEIQIKIYLGYRYLTKDCLFLEQFNLTGIFPALKGVPEILITSEIDS
DYTLTMTAQDLCSKNSNSIIIANFYKGLTREYIEKHILDAEKLEDEDKMIKSTIEEKNNL
ESTIYLIRNTINNEKFNLKFSNIEKSQYQLIVNETIEWIHKNQNVDIKEYQNKLQELEKV
QQQLNQQVCLDDNDSQYAKAWFERSAKFSLG*

>HSP70Pt12 cds (former GSPATT00030693001 GSPATT00030694001)
ATGCTCAGCAAATTATTGAGATCAACATCTTAGGTGAACTAACACACTGTGAATGCATTC
AGCAGCAAGGTCATGAAGGGAGAATATGTGATTGGTATCGATTTAGGTACTACAAACTCT
TGTGTGTCAATTATGGAATCTGGAACACCCAAAGTTATTGAGAACGCAGAAGGTATGAGA
ACAACACCATCAGTCGTTGCATTTACCGCTGATGGACAAAGAATAGTGGGAGCACCAGCT
AAGAGATAGGCTGTAACAAATCCTGAAAACACAGTTTATGCAACAAAGAGATTGATTGGT
AGAAGATTTGATGACCCAAATGTTTAGAAAGACATCAAGCATTTAAGTTATTCAGTTGTG
AGAGCCTAAAATGGTGATGCCTGGGTTAGTTTGAAAAGTGGCTAAACCTATTCACCATCC
TAAATTGGAGCCTTTGTCTTAATTAAAATGAAGGAAACTGCTGATGCCTACATTGGAAAA
CCTTAATCAAAGGCAGTCGTTACAGTACCTGCTTATTTTAATGACTCACAAAGATAAGCC
ACCAAGGATGCCGGTAAGATTGCTGGTTTAGATGTTCTGAGAATCATCAATGAACCAACA
GCAGCTGCATTGGCCTTTGGTTTGGAAAAGAAAGATAACAAGATCATCGCAGTTTATGAT
TTAGGAGGTGGTACATTCGATATTTCTATTTTGGAAATTAATGCAGGAGTATTTGAAGTC
AAGGCAACTAATGGTGATACAAGTTGTGGAGGTGAGGATGTTGATTCCATTCTATCCAAT
TGGATCAGTCAAGAATTCAAGGCATAAGCCGGAGTTGATATTTAAAAGGATAAAATGGCT
GTCCAAAGAGTCAGAGAAGCTGCTGAAAAGGCTAAAATTGAATTGTCATCAACAACTCAA
ACTGATATTAACTTACCATATTTGACTGCTGATGCCTCAGGTCCAAAGCATTGCAATCTC
AAATTGACCAGAGCCAAACTCGAATCTTTGACTGAAGATTTCCTTAAGAAAACAATCAAA
CCAACTGAAAATTGTATTAAAGATTCTGGTGTTGACAAGAGCAAGATCGATGAAGTCATT
TTGGTCGGAGGTATGAGTAGAATGCCAAAAGTCTAAAAGTTAGTCTAAGATCTCTTCAAC
AAACCACCCAACAAGTCAGTCAATCCTGATGAAGCAGTATCAATTGGTGCTGCCATTCAA
GGAGGTGTTTTGAAAGGAGATGTCAAGGAATTATTATTATTGGATGTTACTCCTCTCTCT
TTGGGTATTGAAACTTTGGGAGGAGTATTCACAAAAATGATTCCAAGAAACACAACCATC
CCAACCAAAAAGAGTTAAACCTATTCAACTGCCAGTGACAATCAAACTGTCGTTTCAATC
AGAGTCTTCTAAGGAGAAAGAGAAATGGCTGCTGATAACAAATTATTGGGACAATTCGAT
TTATCAGGTATCCCCCCTGCTCCAAGAGGAGTACCATAAATCGATGTCACTTTCGATATT
GATGCCAACGGTATCGTCCACGTTTCTGCCAAAGACAAGGCAACAGGAAAGGATCACTCC
ATCACCATTCAATCATCAGGTGGTTTGAGTGAATCTGAAATTCAAGATATGATCAATAAA
GCTGAAAAGTACAAGGATGAAGATAAGAAGAGAAGAGAACTCGTTGATTTGAAGAATGAA
GCTGATGGAGCTATATTCAACACAGAGAAGTCATTGAATGAACACAAGGCTAAATTACAA
CCAAATGAAGTTTAAGAAATTGAAAGTGCCATTCAAAATTTGAGAGTACTCTTAACTGAA
AATCTCACTGCAAATGATGTTCAAAGACTTAAGGATGCAGTTGAAAATGTCAAGAATTCA
GCAATGAAAATCGGACAAGCAATGTATCGTAATACTGGAGGTGCTAGTGAGTAATAGCAA
TAGTAATCTTCTGAATAATAGGGAGAGTAATAACAATAATAAGAAGGTGGAGAAAATAAC
AACAATAAATAAAATTGA

>HSP70Pt12 (former GSPATP00030693001 GSPATP00030694001)
MLSKLLRSTSQVNQHTVNAFSSKVMKGEYVIGIDLGTTNSCVSIMESGTPKVIENAEGMR
TTPSVVAFTADGQRIVGAPAKRQAVTNPENTVYATKRLIGRRFDDPNVQKDIKHLSYSVV
RAQNGDAWVSLKSGQTYSPSQIGAFVLIKMKETADAYIGKPQSKAVVTVPAYFNDSQRQA
TKDAGKIAGLDVLRIINEPTAAALAFGLEKKDNKIIAVYDLGGGTFDISILEINAGVFEV
KATNGDTSCGGEDVDSILSNWISQEFKAQAGVDIQKDKMAVQRVREAAEKAKIELSSTTQ
TDINLPYLTADASGPKHCNLKLTRAKLESLTEDFLKKTIKPTENCIKDSGVDKSKIDEVI
LVGGMSRMPKVQKLVQDLFNKPPNKSVNPDEAVSIGAAIQGGVLKGDVKELLLLDVTPLS
LGIETLGGVFTKMIPRNTTIPTKKSQTYSTASDNQTVVSIRVFQGEREMAADNKLLGQFD
LSGIPPAPRGVPQIDVTFDIDANGIVHVSAKDKATGKDHSITIQSSGGLSESEIQDMINK
AEKYKDEDKKRRELVDLKNEADGAIFNTEKSLNEHKAKLQPNEVQEIESAIQNLRVLLTE
NLTANDVQRLKDAVENVKNSAMKIGQAMYRNTGGASEQQQQQSSEQQGEQQQQQEGGENN
NNKQN*

>HSP70Pt13 cds (GSPATT00024719001 GSPATT00024718001)
ATGAAGAAATTGTTACTTGCCTTGCTCCTAGTTTCTGTATCAGTATGCGAAAGCTCTGTT
GAATGCCCAGTTATTGGTATTGACTTGGGTACAACTTACTCATGCGTCGGAGTGTTCAGA
TAAGGACATGTTGAGATCATTCCAAATGAATTAGGAAATAGAATCACACCTTCAGTTGTT
TCCTTCACAGATCAAGAGAGATTAATTGGAGAGGCTGCTAAAAACTAAGCTGCCACCAAT
CCTAGTAGAACCCTTTATGATGTCAAGAGATTGATCGGAAGAAAATTCTCTGATTCTACA
ATTCAATATGATAGAAAGTTCTTGCCATTTGAAATTGTCGATAGAGATGGAAAACCATAC
ATCTAAGTAGAGAAGGGTACATAATCAAAAGTATTTGCTCCCGAAGAGGTGAGTGCAATG
GTGTTGTCAAAGATGAAGGAAATCGCAGAGGGTTATTTGGGACAAAATGTTATCAATGCA
GTTGTGACAGTTCCAGCATATTTTAATGATGCTTAAAGACAAGCCACAAAGGATGCAGGA
AATATTGCAGGTTTGAATGTAGTTAGAATTTTGAATGAACCAACTGCAGCAGCTATTGCT
TACGGTTTAGATTCAAAATAAGTTGAATCAAACATTTTGGTTTTTGATTTGGGAGGTGGT
ACCTTTGATGTTTCCATTTTGACCATTGATAATCAAGTGTTTGAAGTCATCTCTACATCA
GGAGATACACATTTGGGAGGTGAAGATTTCGATCAAAGATTGATTGATCACTTCATCAAG
TTGGTGTAGAAGAAGTACTCAAAGGATGTTTCAGGAGACAAGAGAGCAATCTAAAAGTTA
AAGAGAGAAGTCGAAAAAGCCAAGAGAAGACTCTCTGCTGCACAAGAAGCCAAAGTCGAA
ATCGAAGATTTGGTTGAAGGATTAGACTTTAGCGAAGTTTTGACAAGAGCTAAATTCGAA
GAATTGAACAGCGATTTGTTTAGAAAGACTATTGAACCAATGTAGACAGCTTTGAATGAC
TCAGGATTAAAGAAGAGTCAAATCGATGAAATCGTACTTGTTGGTGGTTCATCTCGTATT
CCAAAGGTCAGATAACTCGTGAAAGAGTTCTTTGAAGGAAAAGATCCAAATACAGGTATC
AATCCAGATGAAGCCATTTGTTATGGTGCTGCCATCCAAGGAGGTTTGATCTGCGGAGAG
AAATCAGATGCTACTGATGGTTTAGTTGTTATTGATGCCACACCTTTGAGTTTGGGTATC
GAAACAGTCGGAGGAGTCATGAATAAGATTATTCCTAAGGGATCCTTCATCCCAACTAAA
AAGTCTCAAGTTTTCACAACATATGTTGACAATTAAACAACAGTTACCATCACTGTTTTC
GAAGGAGAAAGACCTTTGGTCAAGGACAACCACAAATTGGGACAATTTGATTTAACTGAT
ATTCCCAAAATGCCTAAGGGATAACCTCAAATTGAAGTTACTTTCGAAATTGATGAGGAC
GGTATCTTATCCGTTTCAGCCTCTGAATAATCAACAGGAAAGAAGAATCAAATCTAAATT
ACTGCTGATAACAAGTTGACAAAGGAAGAAATTGACAGAATGATTAAAGAAGCCGAACAA
TTCGCTGAGGAAGATAAAATTGCCAAGGAGAAGATTGACGCCAAGAACAGTTTGGATTCC
TACATCTATTCCATCAAGAACTAAATCGAAGATGAGAAAAAATTAGCCAAACACTTGACT
GAAGAATAAAAACAAACCTTGAAGGATGCTGTCCAAAAGAGTGAAGAATGGATTAAAAAG
GATGAAGCCAACTATGATAAAGAAGATTTTGAAGGAGAATTAAAAGATTTATAAAAAGTT
TGTGATCCAATCGTTCAAGAAGCCTAAAAGAAGAAAGATGAAAACAAAGAGAATGAAGAT
GATGCTGATGATACAAAAACTGATTTATGA

>HSP70Pt13 (former GSPATP00024719001 GSPATP00024718001)
MKKLLLALLLVSVSVCESSVECPVIGIDLGTTYSCVGVFRQGHVEIIPNELGNRITPSVV
SFTDQERLIGEAAKNQAATNPSRTLYDVKRLIGRKFSDSTIQYDRKFLPFEIVDRDGKPY
IQVEKGTQSKVFAPEEVSAMVLSKMKEIAEGYLGQNVINAVVTVPAYFNDAQRQATKDAG
NIAGLNVVRILNEPTAAAIAYGLDSKQVESNILVFDLGGGTFDVSILTIDNQVFEVISTS
GDTHLGGEDFDQRLIDHFIKLVQKKYSKDVSGDKRAIQKLKREVEKAKRRLSAAQEAKVE
IEDLVEGLDFSEVLTRAKFEELNSDLFRKTIEPMQTALNDSGLKKSQIDEIVLVGGSSRI
PKVRQLVKEFFEGKDPNTGINPDEAICYGAAIQGGLICGEKSDATDGLVVIDATPLSLGI
ETVGGVMNKIIPKGSFIPTKKSQVFTTYVDNQTTVTITVFEGERPLVKDNHKLGQFDLTD
IPKMPKGQPQIEVTFEIDEDGILSVSASEQSTGKKNQIQITADNKLTKEEIDRMIKEAEQ
FAEEDKIAKEKIDAKNSLDSYIYSIKNQIEDEKKLAKHLTEEQKQTLKDAVQKSEEWIKK
DEANYDKEDFEGELKDLQKVCDPIVQEAQKKKDENKENEDDADDTKTDL*

>HSP70Pt14 cds (GSPATT00037375001) 
ATGTTATTTTTTTTCTTGGGATTATTTTCAATTACTTAAGCAACTGAAGAATTATATGAT
TATCCTATTATTGGAATTGATTTAGGAACAACTTACTCAAGTGTTTGCATTTTTAGAGAT
GATAAAGTTGAAATTATTCCAAATGAATATGGATTTAAATCAACCCCTACGGTTGTTGCT
TTTAATGGCACTTTCTTAATTGGAGAAGAAGCTAAAGAATAGGGAATTATTAACCCATAG
AATACATTTTATGATATCAAAAGATTAACTGGAAGAACATATCTTGATCCAAATGTAAAC
AGGGTTAAGAAAGGTTTACCCTTTACTATAATGCAAGAAAATGATAAAATTTGTATTAAA
GTATCTTAGCCTAGAAATAAGAGTAATAAGATATTTAACATTGATTATATTCAAGCAAAG
GTTTTAACAAAATTGAAGAATATAGCTAGTTCTTATTTAGGAGTTCCAGTAAAAAATGCC
GTCATATCAATTCCTATTGGATTTAATGATATTTAAAAATAAGCCACTATAGACATTGCA
GAAATTGCAGGCTTAAAAGTTGTTAGACTTATTAGTGAGCCAAATGCTGCTGTAATTGCT
TATGGTAGGGACTATGTAACAGAAAAAACGAACATTTTTGTTTTTGATTTTGGGGGTGGC
ACTTTAGATATTGCAGCAACGATAGTAACAAAACAAAAATTTGAAGAAATTGATAATTCA
TCAGAAATGAATTTAGGAGGAGAAGATTTTGATTTCAATGTTGTCAAATATCTCGTCGAT
TAAATATACAATTCTACTGGAATGAACTTAACTGATCATAAAAAAGCAAATTAAGCATTA
AAAATAGAGGCTTAAAAAGCTAAAGAAACTCTTTCTTCATAGGAAATAGCTCATATAAGA
ATATCAAATTTGATTGAAGGATATGATTTTTAATATAATCTTACAAGGGAAAAATTTGAA
GAGGTGAATCAAGACCTTTTTGATAGGGTTATTTCTACAATAAATTCAACATTTATAGTC
TCTGAAACGTAAATAGAAGATATAGATGAAGTTATTCTAGTAGGAGGAAGTAGTAGAATT
CCAAAAGTCTAAGAAATTGTTGAGAAAAGATTCGTTCACAGCAAGATCATTAAAGATAGA
ATATAAGATGAATTGGTTTGTATTGGAGCTGCTATTTTAGCAAATTCACTCACTAAATAA
TTAGAAAAACAATATCGGTTTGTAGAAATCAAGAGGACCGCAATAAGCTATGGTGTTGAA
ACCGATAAAGAGGATATGAACATAATTATACCTAGATTGTCTAGATATCCATTAGTTTTG
TCAAGATTTTACACTACTATCGAAGATTATTAAACTGGAATCTCAATTAATATTTTTTAG
GGAGAAAGTGAGTTTACAGAATATAATGAAAAAATTGGAAATTTTAAATTAAGTGGTATT
CAAAAAGCCACAAAAGGGGTACCTGAAATTGAAATAACTTTTGCACTAAATTAGAATGGA
ATGCTTACAGCTACTGCCTTTGATTTAAATACAAAAAGCTCAAGCTAATTAGCCATTCAA
ATAAAAAATAAGAAGAGACTTACATAAGAAGATATTGATAACCTTAGGAAAGAGAATGAG
TAAGAAGAAAAATTAGATAGAGAGAAGATTTAAACAATAAGTAAGTTAAAAAAATATCAT
ATGTAATTTCTAAATGATATAAAAAAATCCAAATATAAATATGCATTAGGTGAGTCGCAA
TTATACGAAATAAAAGAAATTCTCAATACTAGTTCTAAATGGCTAGAAGATAATAGATAT
AAGCTTTAAACAACAACTCAAGACTTTTAAAATGAACTGCAAAATCTTAAGAATTCATTG
GATAAAATCCTGAATAGATAATAACTAAGAGACTCAAACCAAGACTTATGA

>HSP70Pt14 (GSPATP00037375001)
MLFFFLGLFSITQATEELYDYPIIGIDLGTTYSSVCIFRDDKVEIIPNEYGFKSTPTVVA
FNGTFLIGEEAKEQGIINPQNTFYDIKRLTGRTYLDPNVNRVKKGLPFTIMQENDKICIK
VSQPRNKSNKIFNIDYIQAKVLTKLKNIASSYLGVPVKNAVISIPIGFNDIQKQATIDIA
EIAGLKVVRLISEPNAAVIAYGRDYVTEKTNIFVFDFGGGTLDIAATIVTKQKFEEIDNS
SEMNLGGEDFDFNVVKYLVDQIYNSTGMNLTDHKKANQALKIEAQKAKETLSSQEIAHIR
ISNLIEGYDFQYNLTREKFEEVNQDLFDRVISTINSTFIVSETQIEDIDEVILVGGSSRI
PKVQEIVEKRFVHSKIIKDRIQDELVCIGAAILANSLTKQLEKQYRFVEIKRTAISYGVE
TDKEDMNIIIPRLSRYPLVLSRFYTTIEDYQTGISINIFQGESEFTEYNEKIGNFKLSGI
QKATKGVPEIEITFALNQNGMLTATAFDLNTKSSSQLAIQIKNKKRLTQEDIDNLRKENE
QEEKLDREKIQTISKLKKYHMQFLNDIKKSKYKYALGESQLYEIKEILNTSSKWLEDNRY
KLQTTTQDFQNELQNLKNSLDKILNRQQLRDSNQDL*

>HSP70Pt15 cds (GSPATT00037370001)
ATGGTAATTTTTTTTTTAGGAGTATTCTTTTCAATTATTCATGCGGATGACAAACTTTAT
GATTATCCTGTTATTGGAATTGATTTAGGGACTACTTACTCAAGTGTTTGCATTTAAAGA
GATGATAAAGTTGAAGTACTTGCAAATAAATTTGGATCTAAAACAACACCTACAGTTGTG
GCTTTATCAAATGATGAATTTATAGTAGGGGAAGATGCTAAAGAATAGGCCATTATTAAT
CCGAATAATACGTTTTATGATCTCAAAAGATTAACTGGAAGAAATTATTTTGATCCTAGT
GTGTAGAAGATGAAGAAAAGATAGGCATATTCTATAGCTGAAGAAAATAATAGAACTTGT
ATTAAAGTAGATTAGTATGGAAATGAGAGTAATAAGTTATTTAGCATTGATTATATTCAA
GCAAAGGTTTTAGTATATTTGAAGCAAATAGCTCACTTTTATTTAGAGGTTCCAATTAAA
AATTTAGTTATAACAGTTCCTATCAGTTTTAATAATGCTTAAAAAGAAGCTACTATAGAC
ATTGCAGAAATTGCCGGCTTTAATGTTGTTAGAATTATTAGTGAACCAAAGGCTGCTGCA
ATTGCTTATGGCATAGATAATTTAACGTAGAAAAAAATAATTTTTGTATTTGATTTTGGG
GGTGGCACTTTAGATATTACAGTTGTGAAAGCAACAAAGGACAAATTTGAAGATTTAGAA
CATTAGGCATAACCAAATTTAGGAGGAGAAGATTTTGATTAGACTATAGTCAACTACTTC
ATTGATTATATATATAAATCTACTAGAATTGACATAATTCATAATAAAAAAGCAATTTAA
GTATTAAAAACAGAAGCTTAAAGAGCTAAAGAAACTCTTTCTTCCTAGAAAATTGCACAT
ATAAAAATATCGAATTTGATTGAAGGATATGATTTTAATTATAGTCTTACAAGGGAAAAA
TTTGAAGAGTTGAATGAAGAACATTTTAATGATGTTATTGATGTAATAAATTCAACATTT
AAAATCTCTAATCTATAGATAATAGATATAGATGAAGTTATTCTAGTAGGAGGAAGTAGT
AGAATTCCTAAAATCTAATAAATTATTGAAACAATATTTGTAAACAGCAAGATCATTAAA
GATAGAATATAAGATGAGTTAGTTTGCGTTGGGGCTGCTATTTATGCAAATTCACTTACT
AAAGAAGAATATTAAAAATATCAATTTGCAGAAATCATGAAAACTACGATAAGTTATGGC
GTTGAAACTTTAGGAGGGATGATGAGTATAATTATACCTAAAATGTCTAAATATCCATTA
ACTTTGTCAAAAATATACACTTCAGTTCTGGATTATTAAACTAGGATCATAATTCAAGTT
TTTTAGGGAGAAAATAAATTTACAATATTAAATTAATAAATTGGACTATTTGAATTAAAA
GGCATTAAAATTGCTAAAAGAGGGATACCTGAAATTTAAGTTACTTTTTCCCTAAATTAC
AATGGATTACTTTAAGTTACAGCTTTTGATTTAGATACAAAAAGTTTAAGCTAGTATGAA
ATTGTCATAACAAATTTGATGAGACAATCAAAAGAAGAAATTTAGAAATAAAAGGATGAA
AGTGAGAAAGAGGAAAAAATTTATTTAGAAAGAATGGACGAATTCCTAATTGAAATATAA
CAATCAAAATATAAAAATTAAATAAGTTAAGCTGAATTGTCAGAAATAAAATTATTACTT
GATTCTAGTTCTAAATGGTTATAAGAAAATTAATATAAAGCTGATAAAAAAATTACTGAT
TTTGAAAAAAAACAGTAAGATTTAAAGAATTCAATTGATGCTATAATGAATAAAAAAAGG
GATTTATGA

>HSP70Pt15 (GSPATP00037370001)
MVIFFLGVFFSIIHADDKLYDYPVIGIDLGTTYSSVCIQRDDKVEVLANKFGSKTTPTVV
ALSNDEFIVGEDAKEQAIINPNNTFYDLKRLTGRNYFDPSVQKMKKRQAYSIAEENNRTC
IKVDQYGNESNKLFSIDYIQAKVLVYLKQIAHFYLEVPIKNLVITVPISFNNAQKEATID
IAEIAGFNVVRIISEPKAAAIAYGIDNLTQKKIIFVFDFGGGTLDITVVKATKDKFEDLE
HQAQPNLGGEDFDQTIVNYFIDYIYKSTRIDIIHNKKAIQVLKTEAQRAKETLSSQKIAH
IKISNLIEGYDFNYSLTREKFEELNEEHFNDVIDVINSTFKISNLQIIDIDEVILVGGSS
RIPKIQQIIETIFVNSKIIKDRIQDELVCVGAAIYANSLTKEEYQKYQFAEIMKTTISYG
VETLGGMMSIIIPKMSKYPLTLSKIYTSVLDYQTRIIIQVFQGENKFTILNQQIGLFELK
GIKIAKRGIPEIQVTFSLNYNGLLQVTAFDLDTKSLSQYEIVITNLMRQSKEEIQKQKDE
SEKEEKIYLERMDEFLIEIQQSKYKNQISQAELSEIKLLLDSSSKWLQENQYKADKKITD
FEKKQQDLKNSIDAIMNKKRDL*

>HSP70Pt16 cds (GSPATT00016948001)
ATGAAAACACTTTATATGCTTATACTTGTTTTAGGAATACAGGCGTCTTTTAAACATTAT
TGGCCGATTATAGGTATTGATTTGGGAACCAAAAATTCTTGTGTTGGAATATTTAGAAAT
GGAAATGTAGAAATTATTCCTAATGAGGAAGGGAAGAGAAAAACTCCATCAGTTGTAGCA
TTCACAGATAAAGGGCTAATAATAGGAAAAGAAGCCAATAATTAGGCTATAATTAATCCT
TCAAGAACACTTTATAATATTAAAAGATTGATGGGAAGAAAGTTTGCAGATCCATCTGTT
TAAAATGATAGAAAGTTTATGCCCTATGAAATAGTTGAGTTAGACGATAAACCTTAAATT
ATGGTTTAAAATATTAAAGGATTCTCCTCGAAGATGTTTGCTCCAGAAGAAATCTCAGCT
ATGGTCTTAATGAAAATGAAAGAAATATCAGAAACCTATCTAAAAAGGGAAGTAGAAAAT
GCAGTAATTACGGTTCCAGCCTATTTCAATAATGCTCAGAGATAAGCCACTAAGGATGCT
GGAGCAATAGCAGGTTTAAATGTTGTAAGAATTTTAAATGAACCAACAGCAGCAGCAATT
GCTTATGGTTTTAGTAAGAGGAAATTGAAGGAGAACTTAGTAATATTTGATTTGGGAGGT
GGAACATACGATGTATCTATAGTGAGTATAGACGATGGAGACATCTAAGTAATAGCCACT
TCTGGAATTACTAATTTTGGTGGAGAAGACTTTGATTAAAGACTAATAGGTTATTTGATA
AAAGTGATCTATAAAAAAATTAACCAAGATATCAGCGGAGATAAGAGGGCAATTCAAAAA
TTGAAGAAAGAAGTTGTGAAAGCGAAAATAGCACTCTCAGTATTTTATGAGACTAAACTT
GACATTTAAGATTTAGTTGACGGATTTCATTTTTAAGAAACTCTTAAAAGATCTAAATTT
GAGGATTTGAACGCTGATTTATTCAATAAACTTGCTTAACCATTTATATTATCTTTGAAG
GATTCAAAATTAACAGAGGAGGAAATCAGTGAGATAATTTTAATTGGTGGTTCAACTAGA
ATTCCAAAAGTTCGATAAATTATTGAAGGATTGTTTTCAAAAATAAATATTAATTCTGAA
ATTAATCCAGAGGAAGCTGTATGTTAAGGGGCGGCCATCTAGGGAGCCATTATATCAGGA
GAATCTAAAGAAATTGAACAACTTCGATCGTTTGATGTAACTCCTTTTAGTTTAGAGTTT
ATTAAAATCATCGAAAAAGGTTCTATTCCCCAAGTGAAATCTGAGCGATACTTATTTGAG
GAAAAGTTAGATGTGATTTCAGTATATGAAAGCAATGGAAATTTTGTTAAAGGTTACAAT
GAATTAGGGAGTTTTTGTTTAGACAAAAGCATTTTTTCTGCAAAAGAAGAAAAAATACAA
CATGAATCCATTTTCTCAGGAGGATTTTTCGGTGGAATAATATCACCTTTGATTTTCTTC
AATTTAGGGACACCTTTAACAAGTGGAAGTCCTGAATGTCCTAAGATTGAATTTTTTTTT
TAAGTAGGCGATGATGGTATACTCTATGCTTCAGCTAATTGCAAGAAATCTGAAAAAGTA
ATATTTTTTGATATGAAACATCCTGGATTGTCAGAAGAAGAAATTAGACGAATGCAACAG
TTTAAAATGGAAAGGGTGGATAAAAAAATCGAAGACACAAATTCTATATATTAATTTATA
TAAAAAATTTACGATCTAATAAAATACCCTCCCGAAAATCAGTTTTCTGACTTATGA

>HSP70Pt16 (GSPATP00016948001)
MKTLYMLILVLGIQASFKHYWPIIGIDLGTKNSCVGIFRNGNVEIIPNEEGKRKTPSVVA
FTDKGLIIGKEANNQAIINPSRTLYNIKRLMGRKFADPSVQNDRKFMPYEIVELDDKPQI
MVQNIKGFSSKMFAPEEISAMVLMKMKEISETYLKREVENAVITVPAYFNNAQRQATKDA
GAIAGLNVVRILNEPTAAAIAYGFSKRKLKENLVIFDLGGGTYDVSIVSIDDGDIQVIAT
SGITNFGGEDFDQRLIGYLIKVIYKKINQDISGDKRAIQKLKKEVVKAKIALSVFYETKL
DIQDLVDGFHFQETLKRSKFEDLNADLFNKLAQPFILSLKDSKLTEEEISEIILIGGSTR
IPKVRQIIEGLFSKININSEINPEEAVCQGAAIQGAIISGESKEIEQLRSFDVTPFSLEF
IKIIEKGSIPQVKSERYLFEEKLDVISVYESNGNFVKGYNELGSFCLDKSIFSAKEEKIQ
HESIFSGGFFGGIISPLIFFNLGTPLTSGSPECPKIEFFFQVGDDGILYASANCKKSEKV
IFFDMKHPGLSEEEIRRMQQFKMERVDKKIEDTNSIYQFIQKIYDLIKYPPENQFSDL*
